# Supplementary material for: Novel Molecular Consortia of Cannabidiol with Nonsteroidal Anti-Inflammatory Drugs Inhibit Emerging Coronaviruses’ Entry
Source: Pathogens. 2023 Jul 18;12(7):951. doi: 10.3390/pathogens12070951 (PMC10383849; doi:10.3390/pathogens12070951)
Supplement: Supplementary file 1 [file pathogens-12-00951-s001.zip]

Archive with 1 entries (1 files):
- pathogens-2433328-supplementary.pptx
